# Supplementary material for: Comparative Assessment of Physical and Chemical Cyanobacteria Cell Lysis Methods for Total Microcystin-LR Analysis
Source: Toxins (Basel). 2021 Aug 26;13(9):596. doi: 10.3390/toxins13090596 (PMC8473049; doi:10.3390/toxins13090596)
Supplement: Supplementary file 1 [file toxins-13-00596-s001.zip]

Archive with 1 entries (1 files):
- toxins-1335747-SI.pdf
